# Supplementary material for: A genetically supported drug repurposing pipeline for diabetes treatment using electronic health records
Source: eBioMedicine. 2023 Jul 1;94:104674. doi: 10.1016/j.ebiom.2023.104674 (PMC10328805; doi:10.1016/j.ebiom.2023.104674)
Supplement: Supplemental_Table S1 [file mmc3.xlsx]

## Sheet: ST1a
Supplemental Table 1a. Number of participants with available A1c measures by drug group in VA LEAPS and Vanderbilt
Group	Drug	VA LEAPS participants	Vanderbilt BioVU participants
DIABETES	METFORMIN	20954	1732
DIABETES	INSULIN	6695	1558
DIABETES	GLYBURIDE	6428	225
DIABETES	GLIPIZIDE	5289	429
DIABETES	SAXAGLIPTIN	368	0
DIABETES	PIOGLITAZONE	300	30
DIABETES	ROSIGLITAZONE	293	5
DIABETES	ACARBOSE	115	4
DIABETES	GLIMEPIRIDE	74	302
DIABETES	LIRAGLUTIDE	72	34
DIABETES	SITAGLIPTIN	54	35
DIABETES	EMPAGLIFLOZIN	41	20
DIABETES	BROMOCRIPTINE	25	4
DIABETES	CHLORPROPAMIDE	16	0
DIABETES	EXENATIDE	14	30
DIABETES	LINAGLIPTIN	12	5
DIABETES	REPAGLINIDE	10	1
DIABETES	DULAGLUTIDE	5	14
DIABETES	TOLBUTAMIDE	5	0
DIABETES	ALBIGLUTIDE	4	1
DIABETES	NATEGLINIDE	4	10
DIABETES	MIGLITOL	2	0
EXPERIMENTAL	SIMVASTATIN	16840	561
EXPERIMENTAL	LISINOPRIL	13265	1145
EXPERIMENTAL	ATORVASTATIN	6994	619
EXPERIMENTAL	SILDENAFIL	6198	51
EXPERIMENTAL	PRAVASTATIN	2837	284
EXPERIMENTAL	ASPIRIN	2398	1834
EXPERIMENTAL	DICLOFENAC	1585	238
EXPERIMENTAL	LOVASTATIN	1336	172
EXPERIMENTAL	ROSUVASTATIN	1317	285
EXPERIMENTAL	FOSINOPRIL	937	22
EXPERIMENTAL	TOPIRAMATE	563	53
EXPERIMENTAL	BENAZEPRIL	408	68
EXPERIMENTAL	ENALAPRIL	379	123
EXPERIMENTAL	VERAPAMIL	310	81
EXPERIMENTAL	LAMOTRIGINE	290	46
EXPERIMENTAL	MICONAZOLE	259	4
EXPERIMENTAL	LIDOCAINE	242	567
EXPERIMENTAL	SULINDAC	228	2
EXPERIMENTAL	PREGABALIN	221	36
EXPERIMENTAL	MAGNESIUM OXIDE	192	0
EXPERIMENTAL	FLUVASTATIN	171	9
EXPERIMENTAL	DABIGATRAN ETEXILATE	146	6
EXPERIMENTAL	LEVETIRACETAM	132	75
EXPERIMENTAL	CARBAMAZEPINE	128	0
EXPERIMENTAL	ISOSORBIDE	122	171
EXPERIMENTAL	PHENYTOIN	121	9
EXPERIMENTAL	DIPYRIDAMOLE	119	5
EXPERIMENTAL	PRIMIDONE	110	11
EXPERIMENTAL	PENTOXIFYLLINE	62	19
EXPERIMENTAL	RAMIPRIL	59	96
EXPERIMENTAL	ISOSORBIDE DINITRATE	58	177
EXPERIMENTAL	PRILOCAINE	45	127
EXPERIMENTAL	RILUZOLE	39	0
EXPERIMENTAL	OXCARBAZEPINE	38	39
EXPERIMENTAL	SALMON CALCITONIN	37	6
EXPERIMENTAL	MINOXIDIL	23	53
EXPERIMENTAL	MAGNESIUM CITRATE	21	0
EXPERIMENTAL	MAGNESIUM HYDROXIDE	21	0
EXPERIMENTAL	PROPAFENONE	20	9
EXPERIMENTAL	DOFETILIDE	16	4
EXPERIMENTAL	DRONEDARONE	13	0
EXPERIMENTAL	OXAZEPAM	13	6
EXPERIMENTAL	PHENAZOPYRIDINE	11	0
EXPERIMENTAL	YOHIMBINE	11	0
EXPERIMENTAL	ZONISAMIDE	9	0
EXPERIMENTAL	LACOSAMIDE	8	0
EXPERIMENTAL	DALFAMPRIDINE	7	0
EXPERIMENTAL	DASATINIB	7	0
EXPERIMENTAL	SORAFENIB	7	0
EXPERIMENTAL	EICOSAPENTAENOATE	5	1
EXPERIMENTAL	QUINIDINE	5	0
EXPERIMENTAL	ORPHENADRINE	4	0
EXPERIMENTAL	MEXILETINE	3	0
EXPERIMENTAL	NINTEDANIB	3	0
EXPERIMENTAL	CARTEOLOL	2	0
EXPERIMENTAL	IBRUTINIB	2	0
EXPERIMENTAL	PROCAINAMIDE	2	0
EXPERIMENTAL	QUINAPRIL	2	0
EXPERIMENTAL	TETRACAINE	2	0
EXPERIMENTAL	BEXAROTENE	1	0
EXPERIMENTAL	ICATIBANT	1	0
EXPERIMENTAL	PROPARACAINE	1	0
EXPERIMENTAL	VENETOCLAX	1	0
CONTROL	HYDROCHLOROTHIAZIDE	4972	664
CONTROL	SERTRALINE	4407	151
CONTROL	CITALOPRAM	2838	339
CONTROL	METOPROLOL	2535	520
CONTROL	ATENOLOL	1906	240
CONTROL	FLUOXETINE	1753	176
CONTROL	AMITRIPTYLINE	886	141
CONTROL	ESCITALOPRAM	835	0
CONTROL	PROPRANOLOL	785	94
CONTROL	QUETIAPINE	766	36
CONTROL	PREDNISONE	604	412
CONTROL	PAROXETINE	560	55
CONTROL	CARVEDILOL	481	247
CONTROL	RISPERIDONE	424	47
CONTROL	NORTRIPTYLINE	342	32
CONTROL	SALSALATE	268	3
CONTROL	OLANZAPINE	185	54
CONTROL	DOXEPIN	154	22
CONTROL	EZETIMIBE	102	80
CONTROL	SOTALOL	66	17
CONTROL	FLUDROCORTISONE	48	19
CONTROL	IMIPRAMINE	42	10
CONTROL	CIPROFLOXACIN	38	182
CONTROL	BISOPROLOL	35	10
CONTROL	HYDROCORTISONE	31	58
CONTROL	DEXAMETHASONE	21	83
CONTROL	NADOLOL	18	28
CONTROL	DESIPRAMINE	16	5
CONTROL	METHYLPREDNISOLONE	15	0
CONTROL	LEVOFLOXACIN	10	104
CONTROL	MOXIFLOXACIN	6	5
CONTROL	OCTREOTIDE	5	12
CONTROL	PINDOLOL	5	0
CONTROL	NEBIVOLOL	4	22
CONTROL	PITAVASTATIN	4	11
CONTROL	CLOZAPINE	1	13
CONTROL	PROTRIPTYLINE	1	0
CONTROL	SOMATROPIN	1	20

## Sheet: ST1b
Supplemental Table 1b. Number of participants with available glucose measures by drug group in VA LEAPS and Vanderbilt
Group	Drug	VA LEAPS participants	Vanderbilt BioVU participants
DIABETES	METFORMIN	25046	4381
DIABETES	GLYBURIDE	9711	651
DIABETES	INSULIN	8004	4575
DIABETES	GLIPIZIDE	7025	1117
DIABETES	ROSIGLITAZONE	429	28
DIABETES	SAXAGLIPTIN	386	2
DIABETES	PIOGLITAZONE	345	100
DIABETES	BROMOCRIPTINE	214	25
DIABETES	ACARBOSE	136	17
DIABETES	GLIMEPIRIDE	81	703
DIABETES	LIRAGLUTIDE	73	52
DIABETES	SITAGLIPTIN	54	77
DIABETES	EMPAGLIFLOZIN	41	34
DIABETES	CHLORPROPAMIDE	27	1
DIABETES	REPAGLINIDE	17	14
DIABETES	EXENATIDE	14	52
DIABETES	TOLBUTAMIDE	13	0
DIABETES	LINAGLIPTIN	11	10
DIABETES	ALBIGLUTIDE	6	0
DIABETES	DULAGLUTIDE	6	18
DIABETES	NATEGLINIDE	4	32
DIABETES	MIGLITOL	2	0
EXPERIMENTAL	SIMVASTATIN	127647	3498
EXPERIMENTAL	LISINOPRIL	97013	6616
EXPERIMENTAL	SILDENAFIL	32811	461
EXPERIMENTAL	ASPIRIN	23073	11303
EXPERIMENTAL	ATORVASTATIN	22491	2829
EXPERIMENTAL	LOVASTATIN	12800	770
EXPERIMENTAL	PRAVASTATIN	12505	1660
EXPERIMENTAL	FOSINOPRIL	10635	73
EXPERIMENTAL	DICLOFENAC	9858	1328
EXPERIMENTAL	ROSUVASTATIN	4800	1411
EXPERIMENTAL	VERAPAMIL	3712	715
EXPERIMENTAL	TOPIRAMATE	3612	405
EXPERIMENTAL	PHENYTOIN	2529	254
EXPERIMENTAL	BENAZEPRIL	2431	368
EXPERIMENTAL	ENALAPRIL	2423	922
EXPERIMENTAL	SULINDAC	2358	64
EXPERIMENTAL	LAMOTRIGINE	2148	467
EXPERIMENTAL	CARBAMAZEPINE	1662	0
EXPERIMENTAL	LIDOCAINE	1560	6143
EXPERIMENTAL	MICONAZOLE	1551	80
EXPERIMENTAL	FLUVASTATIN	1475	39
EXPERIMENTAL	LEVETIRACETAM	1126	947
EXPERIMENTAL	MAGNESIUM OXIDE	1033	0
EXPERIMENTAL	PREGABALIN	996	400
EXPERIMENTAL	ISOSORBIDE DINITRATE	963	1256
EXPERIMENTAL	DABIGATRAN ETEXILATE	754	52
EXPERIMENTAL	DIPYRIDAMOLE	753	70
EXPERIMENTAL	PRIMIDONE	720	125
EXPERIMENTAL	ISOSORBIDE	641	1250
EXPERIMENTAL	PENTOXIFYLLINE	571	105
EXPERIMENTAL	SALMON CALCITONIN	550	72
EXPERIMENTAL	RAMIPRIL	424	482
EXPERIMENTAL	OXAZEPAM	421	24
EXPERIMENTAL	MAGNESIUM HYDROXIDE	404	0
EXPERIMENTAL	MAGNESIUM CITRATE	288	0
EXPERIMENTAL	OXCARBAZEPINE	266	376
EXPERIMENTAL	RILUZOLE	264	1
EXPERIMENTAL	PRILOCAINE	237	746
EXPERIMENTAL	PROPAFENONE	220	109
EXPERIMENTAL	SORAFENIB	210	0
EXPERIMENTAL	MINOXIDIL	154	415
EXPERIMENTAL	PHENAZOPYRIDINE	136	0
EXPERIMENTAL	DOFETILIDE	132	52
EXPERIMENTAL	YOHIMBINE	130	0
EXPERIMENTAL	QUINIDINE	116	0
EXPERIMENTAL	ORPHENADRINE	106	0
EXPERIMENTAL	DASATINIB	93	0
EXPERIMENTAL	DRONEDARONE	84	0
EXPERIMENTAL	IBRUTINIB	79	0
EXPERIMENTAL	DALFAMPRIDINE	66	0
EXPERIMENTAL	ZONISAMIDE	62	0
EXPERIMENTAL	EICOSAPENTAENOATE	46	7
EXPERIMENTAL	PROCAINAMIDE	35	0
EXPERIMENTAL	MEXILETINE	32	0
EXPERIMENTAL	LACOSAMIDE	28	0
EXPERIMENTAL	TETRACAINE	27	0
EXPERIMENTAL	DISOPYRAMIDE	22	0
EXPERIMENTAL	QUINAPRIL	17	0
EXPERIMENTAL	BEXAROTENE	16	0
EXPERIMENTAL	CARTEOLOL	13	0
EXPERIMENTAL	NINTEDANIB	13	0
EXPERIMENTAL	PROPARACAINE	6	0
EXPERIMENTAL	6-AMINOCAPROIC ACID	4	0
EXPERIMENTAL	DYCLONINE	2	0
EXPERIMENTAL	IVABRADINE	2	0
EXPERIMENTAL	BORTEZOMIB	1	0
EXPERIMENTAL	CLOFAZIMINE	1	0
EXPERIMENTAL	IXAZOMIB	1	0
EXPERIMENTAL	MOEXIPRIL	1	0
EXPERIMENTAL	MORICIZINE	1	0
EXPERIMENTAL	OPRELVEKIN	1	0
EXPERIMENTAL	VENETOCLAX	1	0
CONTROL	HYDROCHLOROTHIAZIDE	61523	1731
CONTROL	SERTRALINE	29743	248
CONTROL	CITALOPRAM	26808	389
CONTROL	ATENOLOL	23108	568
CONTROL	METOPROLOL	19954	1726
CONTROL	FLUOXETINE	14162	207
CONTROL	AMITRIPTYLINE	9039	204
CONTROL	PREDNISONE	8487	1058
CONTROL	PROPRANOLOL	7056	171
CONTROL	PAROXETINE	5447	108
CONTROL	QUETIAPINE	5131	30
CONTROL	SALSALATE	3771	11
CONTROL	ESCITALOPRAM	3630	6
CONTROL	RISPERIDONE	3493	52
CONTROL	NORTRIPTYLINE	2931	56
CONTROL	CARVEDILOL	2512	805
CONTROL	OLANZAPINE	1930	58
CONTROL	DOXEPIN	1348	36
CONTROL	EZETIMIBE	699	145
CONTROL	DEXAMETHASONE	616	804
CONTROL	SOTALOL	586	55
CONTROL	CIPROFLOXACIN	561	142
CONTROL	FLUDROCORTISONE	525	20
CONTROL	HYDROCORTISONE	503	97
CONTROL	IMIPRAMINE	461	16
CONTROL	LEVOFLOXACIN	310	202
CONTROL	NADOLOL	291	59
CONTROL	DESIPRAMINE	255	8
CONTROL	METHYLPREDNISOLONE	193	35
CONTROL	BISOPROLOL	112	33
CONTROL	MOXIFLOXACIN	77	140
CONTROL	OCTREOTIDE	75	21
CONTROL	PINDOLOL	32	1
CONTROL	PREDNISOLONE	22	30
CONTROL	ACEBUTOLOL	19	4
CONTROL	NEBIVOLOL	17	49
CONTROL	PITAVASTATIN	16	7
CONTROL	CORTISONE	15	0
CONTROL	SOMATROPIN	10	13
CONTROL	NORFLOXACIN	6	0
CONTROL	OFLOXACIN	5	11
CONTROL	CERIVASTATIN	4	0
CONTROL	PROTRIPTYLINE	4	2
CONTROL	CLOZAPINE	3	13
CONTROL	TRIMIPRAMINE	2	0
CONTROL	AMOXAPINE	1	0

## Sheet: ST2
Supplemental Table 2. Pregnancy-related international classifiers of disease (ICD-9/10) codes and laboratory measures.
Classification	Description	Codes or Measurements
ICD-9/10
	Supervision of pregnancy	V22*, V23.89, V61.6, V61.7, O09*, Z33*, Z34*, O09*
	Ectopic pregnancy	633.*, 761.4, O00*
	Late pregnancy	645.*, O48*
	Complications of pregnancy	646.8*, 646.9*, O002*
	Multiple gestation	651.*, O30*, O31*
	Other	P01.4
Laboratory Measurements
	Hematocrit	BetHCT > 5
	Human chorionic gonadotropin	BeHCG, B-HCG, HCG-B positive

## Sheet: ST3a
Supplemental Table 3a. HbA1c: Baseline characteristics in VA LEAPS
Index = date of drug initiation
	DM		Experimental		Control
N	40780		58407		25170
Age
Mean	60.35		61.03		55.92
SD	12.8		12.12		15.46
Sex
Male	38629	0.947254	55426	0.948962	22309	0.886333
Female	2151	0.0527464	2981	0.0510384	2861	0.113667
Race
White	28915	0.709049	42225	0.722944	17513	0.695789
Black	5446	0.133546	8901	0.152396	4524	0.179738
Other	1076	0.0263855	1534	0.026264	742	0.0294795
Unknown	5343	0.13102	5747	0.0983957	2391	0.094994
BMI
Mean	31.66		30.57		30.5
SD	6.38		5.87		6.27
Smoking status
Current	12580	0.308485	19187	0.328505	9280	0.368693
Former	20435	0.501103	29059	0.497526	11360	0.451331
Never	7174	0.17592	9898	0.169466	4412	0.175288
Unknown	591	0.0144924	263	0.00450288	118	0.00468812
Glycemic status
Normal	6223	0.152599	18369	0.3145	10604	0.421295
PreDM	3029	0.0742766	24420	0.418101	9798	0.389273
DM	30189	0.740289	14675	0.251254	4349	0.172785
Other or excluded	1339	0.0328347	943	0.0161453	419	0.0166468
Comorbidities†
CeVD	863	0.0211623	1899	0.0325132	592	0.0235201
CHF	883	0.0216528	1223	0.0209393	623	0.0247517
CPD	3981	0.0976214	7419	0.127022	3090	0.122765
Dementia	282	0.00691515	518	0.0088688	403	0.0160111
DM	27404	0.671996	17317	0.296488	4973	0.197576
DM_Comp	3834	0.0940167	2521	0.0431626	848	0.0336909
Hemi_Para	96	0.0023541	228	0.00390364	86	0.00341677
HIV_AIDS	135	0.00331045	251	0.00429743	106	0.00421136
Liver_Mild	1365	0.0334723	1713	0.0293287	1170	0.0464839
Liver_Severe	224	0.00549289	361	0.00618077	290	0.0115217
Malignancy	2615	0.0641246	4887	0.0836715	1791	0.0711561
Metastasis	97	0.00237862	180	0.00308182	96	0.00381406
MI	296	0.00725846	495	0.00847501	203	0.00806516
Pep_Ulc	338	0.00828838	660	0.0113	254	0.0100914
PVD	1162	0.0284944	2085	0.0356978	712	0.0282876
Renal	1052	0.025797	2032	0.0347904	863	0.0342868
Rheum	306	0.00750368	451	0.00772168	339	0.0134684
*Glycemic status is based on a combination of international classifier of disease (ICD v 9 or 10) codes, hemaglobin A1c measurement, and medication.
† Any ICD diagnosis code during the 2 years prior to drug initiation.
Abbreviations: DM, diabetes mellitus; DM_Comp, ;Hemi_Para, ;HIV_AIDs, human immune deficiency infection and acquired immunodeficiency syndrome; MI, myocardial infarction; PVD, peripheral vascular disease

## Sheet: ST3b
Supplemental Table 3b. HbA1c: Baseline characteristics in Vanderbilt BioVU
	DM		Experimental		Control
N	4439		7014		3912
Age
Mean	50.56		58		53.3
SD	19.3		15.9		17.1
Sex
Male	2122	0.478036	3780	0.538922	1620	0.41411
Female	2317	0.521964	3234	0.461078	2292	0.58589
Race
White	3422	0.770894	5380	0.767037	3121	0.797802
Black	839	0.189007	1396	0.199031	625	0.159765
Other	152	0.0342419	206	0.0293698	142	0.0362986
Unknown	26	0.00585718	32	0.0045623	24	0.00613497
BMI
Mean	33		32.4		32.1
SD	7.6		7.5		8
Smoking status
Current	279	0.062852	274	0.0390647	366	0.0935583
Former	537	0.120973	688	0.0980895	705	0.180215
Never	2114	0.476233	2003	0.285572	2117	0.541155
Unknown
Glycemic status
Normal	156	0.0351431	3783	0.53935	1441	0.368354
PreDMi	135	0.0304123	473	0.0674366	1196	0.305726
Dmii	3163	0.712548	1698	0.242087	852	0.217791
Other or excludediii	985	0.221897	1060	0.151126	423	0.108129
Comorbidities†
CeVD	112	0.0252309	281	0.0400627	176	0.0449898
CHF	279	0.062852	671	0.0956658	419	0.107106
CPD	89	0.0200496	280	0.0399202	213	0.0544479
Dementia	26	0.00585718	49	0.00698603	45	0.0115031
DM	3984	0.897499	3310	0.471913	1417	0.362219
DM_Comp	451	0.101599	581	0.0828343	178	0.045501
Hemi_Para	5	0.00112638	8	0.00114058	2	0.000511247
HIV_AIDS	43	0.00968687	39	0.00556031	179	0.0457566
Liver_Mild	128	0.0288353	147	0.0209581	192	0.0490798
Liver_Severe	81	0.0182474	89	0.0126889	161	0.0411554
Malignancy	91	0.0205001	157	0.0223838	109	0.027863
Metastasis	47	0.01	54	0.00769889	94	0.0240286
MI	54	0.0121649	118	0.0168235	54	0.0138037
Pep_Ulc	4	0.000901104	14	0.00199601	7	0.00178937
PVD	80	0.0180221	123	0.0175364	131	0.0334867
Renal	115	0.0259067	285	0.040633	183	0.0467791
Rheum	28	0.00630773	37	0.00527516	82	0.0209611
*Glycemic status is based on a combination of international classifier of disease (ICD v 9 or 10) codes, hemaglobin A1c measurement, and medication.
iPreDM is defined as a prediabetes specific ICD code.
iiDM includes a combination of type 2 diabetes ICD codes, medication, and elevated hemaglobin A1c.
iiiOther or excluded includes patients with type 1 diabetes or diabetes secondary to other clinical diseases.
† Any ICD diagnosis code during the 2 years prior to drug initiation.
Abbreviations: DM, diabetes mellitus; DM_Comp, ;Hemi_Para, ;HIV_AIDs, human immune deficiency infection and acquired immunodeficiency syndrome; MI, myocardial infarction; PVD, peripheral vascular disease

## Sheet: ST4
Supplemental Table 4: Electronic health record reported stratified hemaglobin A1c (HbA1c) results for the self-controlled case-series experiment in the discovery population
		Overall					White					Black					Other					Unknown
				95% C.I.					95% C.I.					95% C.I.					95% C.I.					95% C.I.
GROUP	DRUG	n	Mean Δ	Lower	Upper	p	n	Mean Δ	Lower	Upper	p	n	Mean Δ	Lower	Upper	p	n	Mean Δ	Lower	Upper	p	n	Mean Δ	Lower	Upper	p
Glucose decreasing	METFORMIN	25589	-0.9612	-0.983	-0.9393	<.0001	18450	-0.9599	-0.9847	-0.935	<.0001	3796	-1.0251	-1.0896	-0.9606	<.0001	957	-0.8598	-0.9749	-0.7447	<.0001	2386	-0.9105	-0.9834	-0.8375	<.0001
Glucose decreasing	INSULIN	8614	-0.7853	-0.8265	-0.7441	<.0001	6127	-0.7577	-0.8039	-0.7116	<.0001	1135	-1.1497	-1.2939	-1.0056	<.0001	211	-1.0402	-1.3611	-0.7193	<.0001	1141	-0.5236	-0.6268	-0.4204	<.0001
Glucose decreasing	GLYBURIDE	7639	-1.1525	-1.1979	-1.107	<.0001	4989	-1.1807	-1.2359	-1.1254	<.0001	834	-1.4428	-1.6075	-1.278	<.0001	211	-1.3019	-1.5572	-1.0466	<.0001	1605	-0.8943	-0.9869	-0.8017	<.0001
Glucose decreasing	GLIPIZIDE	7564	-1.0307	-1.0741	-0.9873	<.0001	5292	-1.0304	-1.0806	-0.9802	<.0001	1083	-1.2365	-1.3719	-1.1011	<.0001	229	-1.4175	-1.7005	-1.1345	<.0001	960	-0.708	-0.8181	-0.598	<.0001
Glucose decreasing	PIOGLITAZONE	498	-0.4414	-0.5679	-0.3149	<.0001	397	-0.468	-0.6049	-0.3311	<.0001	46	-0.2543	-0.876	0.3673	0.4142	12	-0.375	-1.2918	0.5418	0.3873	43	-0.414	-0.7199	-0.108	0.0092
Glucose decreasing	LIRAGLUTIDE	112	-0.8491	-1.1336	-0.5646	<.0001	92	-0.7554	-1.0604	-0.4505	<.0001	11	-1.5	-2.8814	-0.1186	0.0361	4	-1.275	-2.8997	0.3497	0.0879	5	-0.8	-2.4911	0.8911	0.2593
Glucose decreasing	GLIMEPIRIDE	109	-0.8179	-1.1233	-0.5125	<.0001	81	-0.7544	-1.1201	-0.3888	<.0001	11	-1.6636	-2.6419	-0.6853	0.0035	1	1.6	.	.	.	16	-0.7088	-1.4003	-0.0172	0.0452
Glucose decreasing	SITAGLIPTIN	103	-0.0777	-0.2962	0.1409	0.4825	86	-0.157	-0.3712	0.0573	0.1488	7	0.3714	-1.2922	2.035	0.6046	2	0.9	-0.3706	2.1706	0.0704	8	0.1375	-1.2405	1.5155	0.8202
EXPERIMENTAL	ASPIRIN	3928	-0.0174	-0.0431	0.00824	0.1833	2435	-0.0132	-0.0443	0.0179	0.405	768	-0.0442	-0.0949	0.00643	0.087	131	-0.0413	-0.1337	0.0511	0.3782	594	0.00527	-0.0835	0.094	0.9073
EXPERIMENTAL	ATORVASTATIN	2328	0.00881	-0.0294	0.047	0.6512	1742	0.0289	-0.00888	0.0667	0.1336	399	-0.092	-0.2269	0.043	0.181	67	0.0716	-0.2165	0.3598	0.6212	120	0.0167	-0.1329	0.1663	0.8258
EXPERIMENTAL	BENAZEPRIL	579	-0.0813	-0.1321	-0.0306	0.0017	382	-0.0623	-0.1275	0.00293	0.0612	112	-0.1491	-0.2606	-0.0376	0.0092	28	-0.1643	-0.4091	0.0805	0.1799	57	-0.0351	-0.1567	0.0866	0.5657
EXPERIMENTAL	DICLOFENAC	2012	-0.00398	-0.0307	0.0228	0.7703	1357	0.00508	-0.0258	0.036	0.7471	449	0.0111	-0.0464	0.0687	0.7041	81	0.021	-0.0819	0.1239	0.6858	125	-0.1728	-0.3334	-0.0122	0.0352
EXPERIMENTAL	ENALAPRIL	577	-0.0426	-0.0898	0.00461	0.0768	437	-0.0489	-0.1072	0.00931	0.0994	60	-0.0117	-0.0983	0.075	0.7886	21	0.0905	-0.0704	0.2514	0.2545	59	-0.0746	-0.2076	0.0584	0.2664
EXPERIMENTAL	ISOSORBIDE	357	0.0604	-0.0232	0.1441	0.1563	266	0.0841	-0.0104	0.1787	0.0809	40	0.1875	-0.1337	0.5087	0.2449	12	0.0333	-0.1987	0.2653	0.7577	39	-0.2231	-0.4746	0.0284	0.0805
EXPERIMENTAL	ISOSORBIDE DINITRATE	157	0.1231	0.0089	0.2372	0.0348	85	0.1555	0.0261	0.2849	0.0191	18	0.1556	-0.2883	0.5994	0.4698	1	-1.1	.	.	.	53	0.083	-0.1474	0.3134	0.4729
EXPERIMENTAL	LAMOTRIGINE	402	0.0247	-0.0386	0.088	0.4434	317	0.0133	-0.061	0.0877	0.7241	48	0.0208	-0.1151	0.1568	0.7592	15	-0.00667	-0.2326	0.2192	0.9504	22	0.2182	-0.0982	0.5346	0.1663
EXPERIMENTAL	LEVETIRACETAM	193	0.0254	-0.0456	0.0964	0.4817	131	0.0618	-0.0136	0.1372	0.1071	50	-0.072	-0.2496	0.1056	0.4193	5	0.24	-0.1177	0.5977	0.136	7	-0.1143	-0.7515	0.523	0.6761
EXPERIMENTAL	LIDOCAINE	331	0.0173	-0.0351	0.0697	0.516	228	0.0194	-0.0444	0.0833	0.5493	64	0.0234	-0.0707	0.1176	0.6207	16	0.0875	-0.3035	0.4785	0.6403	23	-0.0696	-0.2921	0.153	0.5236
EXPERIMENTAL	LISINOPRIL	17374	-0.0346	-0.0455	-0.0237	<.0001	12285	-0.0297	-0.0417	-0.0177	<.0001	2706	-0.0588	-0.0933	-0.0243	0.0008	501	-0.00479	-0.0678	0.0582	0.8812	1882	-0.0401	-0.0756	-0.00458	0.027
EXPERIMENTAL	LOVASTATIN	1844	-0.0153	-0.0436	0.013	0.288	1301	-0.00893	-0.0418	0.024	0.5944	132	-0.1379	-0.2815	0.00573	0.0597	75	0.1507	0.0159	0.2855	0.029	336	-0.029	-0.0906	0.0326	0.355
EXPERIMENTAL	OXCARBAZEPINE	52	0.0404	-0.0603	0.141	0.4242	36	0.0361	-0.0898	0.162	0.564	11	0.0364	-0.1054	0.1782	0.5803	2	-0.2	-1.4706	1.0706	0.2952	3	0.2667	-1.5644	2.0978	0.5949
EXPERIMENTAL	PRAVASTATIN	3944	-0.0253	-0.0447	-0.00592	0.0105	3031	-0.0202	-0.0409	0.000614	0.0572	566	-0.0232	-0.0845	0.0382	0.4583	138	-0.0304	-0.1436	0.0827	0.5958	209	-0.1024	-0.2035	-0.00124	0.0473
EXPERIMENTAL	PREGABALIN	322	0.0027	-0.0835	0.0889	0.9508	260	-0.00973	-0.1049	0.0854	0.8406	32	0.0437	-0.2689	0.3564	0.7773	14	0.1643	-0.4432	0.7718	0.5691	16	-0.0187	-0.2492	0.2117	0.8646
EXPERIMENTAL	PRILOCAINE	74	0.0514	-0.0881	0.1908	0.4655	52	0.0827	-0.0826	0.248	0.3199	10	-0.27	-0.7045	0.1645	0.1934	10	0.24	-0.2177	0.6977	0.2659	2	-0.1	-0.1	-0.1	<.0001
EXPERIMENTAL	RAMIPRIL	102	0.0167	-0.1017	0.135	0.7806	80	0.065	-0.0724	0.2024	0.3493	7	-0.3571	-0.9585	0.2443	0.1964	2	0.2	-4.8825	5.2825	0.7048	13	-0.1077	-0.3705	0.1551	0.3895
EXPERIMENTAL	ROSUVASTATIN	2149	0.0277	-0.00453	0.0599	0.092	1720	0.0298	-0.00649	0.066	0.1075	248	0.0472	-0.0441	0.1385	0.3099	55	-0.1509	-0.3504	0.0486	0.1351	126	0.0389	-0.0952	0.173	0.567
EXPERIMENTAL	SILDENAFIL	8563	-0.00697	-0.0215	0.00759	0.3479	5168	-0.0109	-0.0272	0.0054	0.1898	2571	0.00338	-0.0288	0.0356	0.8372	286	0.00874	-0.0568	0.0743	0.7932	538	-0.0269	-0.0923	0.0385	0.4189
EXPERIMENTAL	SIMVASTATIN	21353	0.00255	-0.00649	0.0116	0.5802	16015	0.0033	-0.00611	0.0127	0.4917	2590	-0.00325	-0.0396	0.0331	0.8609	667	0.0265	-0.02	0.073	0.2633	2081	-0.00368	-0.0369	0.0295	0.8281
EXPERIMENTAL	TOPIRAMATE	739	-0.0242	-0.0612	0.0128	0.1992	471	-0.0546	-0.0977	-0.0114	0.0133	181	0.0475	-0.0253	0.1203	0.1996	32	0.0344	-0.0776	0.1464	0.536	55	-0.0345	-0.2621	0.193	0.762
EXPERIMENTAL	VERAPAMIL	522	-0.0665	-0.1231	-0.0099	0.0214	346	-0.1116	-0.1725	-0.0508	0.0004	87	0.034	-0.1223	0.1903	0.6663	18	-0.1056	-0.4477	0.2366	0.5239	71	0.04	-0.1696	0.2496	0.7046
Glucose increasing	AMITRIPTYLINE	1269	0.0523	0.00909	0.0956	0.0177	863	0.0446	0.00448	0.0847	0.0294	261	0.0759	-0.067	0.2188	0.2968	40	0.095	-0.1358	0.3258	0.4102	105	0.0413	-0.142	0.2246	0.6557
Glucose increasing	ATENOLOL	2873	0.0401	0.0136	0.0666	0.003	1976	0.0365	0.00582	0.0673	0.0198	410	0.0661	-0.0173	0.1495	0.12	97	0.0485	-0.081	0.1779	0.4594	390	0.0288	-0.0435	0.101	0.4341
Glucose increasing	CARVEDILOL	655	0.0371	-0.0271	0.1014	0.2565	451	0.0608	-0.00668	0.1282	0.0773	124	0.0305	-0.159	0.2199	0.7506	22	0.0127	-0.1957	0.2212	0.9002	58	-0.123	-0.4207	0.1747	0.4114
Glucose increasing	CIPROFLOXACIN	54	-0.1167	-0.3366	0.1033	0.2922	42	-0.0786	-0.3024	0.1452	0.4824	5	-0.02	-0.817	0.777	0.9478	2	0.05	-1.8559	1.9559	0.7952	5	-0.6	-2.5867	1.3867	0.4489
Glucose increasing	CITALOPRAM	3754	-0.0237	-0.0447	-0.00264	0.0274	2635	-0.0382	-0.0614	-0.0151	0.0012	696	-0.0212	-0.0722	0.0299	0.4157	145	0.059	-0.1326	0.2506	0.5435	278	0.0646	-0.0163	0.1455	0.1173
Glucose increasing	EZETIMIBE	194	-0.0299	-0.1196	0.0598	0.5117	166	-0.00542	-0.1013	0.0905	0.9112	14	-0.1857	-0.6941	0.3226	0.4441	2	-0.75	-7.7384	6.2384	0.4028	12	-0.0667	-0.2207	0.0874	0.3613
Glucose increasing	FLUOXETINE	2318	-0.0207	-0.047	0.00566	0.1239	1589	-0.0208	-0.0512	0.00958	0.1794	435	-0.0138	-0.0877	0.0601	0.714	109	-0.0211	-0.1023	0.0601	0.6076	185	-0.0352	-0.1278	0.0573	0.4533
Glucose increasing	HYDROCHLOROTHIAZIDE	6016	0.1028	0.085	0.1205	<.0001	3923	0.1046	0.083	0.1261	<.0001	1398	0.111	0.0702	0.1517	<.0001	199	0.0698	0.00196	0.1377	0.0438	496	0.0786	0.0212	0.136	0.0074
Glucose increasing	HYDROCORTISONE	54	0.0278	-0.1555	0.2111	0.7624	34	0.1676	0.00816	0.3271	0.04	12	-0.0833	-0.4546	0.288	0.631	2	0.1	-2.4412	2.6412	0.7048	6	-0.5667	-2.068	0.9347	0.3765
Glucose increasing	METOPROLOL	3259	0.0385	0.014	0.063	0.0021	2459	0.0401	0.0134	0.0669	0.0033	398	0.059	-0.0265	0.1446	0.1755	94	0.00511	-0.2077	0.2179	0.9621	308	0.00883	-0.0637	0.0814	0.8108
Glucose increasing	NORTRIPTYLINE	499	0.1074	0.0428	0.1721	0.0012	337	0.1231	0.0408	0.2055	0.0035	100	0.167	0.021	0.313	0.0254	17	-0.0471	-0.291	0.1969	0.688	45	-0.0844	-0.2347	0.0658	0.2634
Glucose increasing	OLANZAPINE	292	0.104	-0.00161	0.2096	0.0536	202	0.0661	-0.0629	0.1952	0.3136	58	0.1828	-0.0555	0.421	0.1301	10	0.68	-0.2216	1.5816	0.1222	22	-0.0182	-0.237	0.2006	0.8644
Glucose increasing	PAROXETINE	1000	0.0381	-0.0112	0.0874	0.1297	743	0.0569	0.00458	0.1092	0.0331	129	-0.0233	-0.2009	0.1544	0.7961	43	-0.114	-0.414	0.1861	0.4476	85	0.0439	-0.1451	0.2328	0.6454
Glucose increasing	PREDNISONE	829	0.2814	0.2088	0.3539	<.0001	584	0.2225	0.1502	0.2947	<.0001	123	0.5821	0.2613	0.9029	0.0005	25	0.344	0.096	0.592	0.0086	97	0.2385	0.0778	0.3992	0.004
Glucose increasing	PROPRANOLOL	1088	0.1415	0.0921	0.1909	<.0001	805	0.1469	0.0894	0.2044	<.0001	146	0.0925	-0.0362	0.2211	0.1576	47	0.066	-0.0678	0.1997	0.3261	90	0.2117	-0.00398	0.4273	0.0543
Glucose increasing	QUETIAPINE	1248	0.0493	0.0148	0.0839	0.0052	859	0.0483	0.00333	0.0933	0.0353	260	0.0684	0.00148	0.1353	0.0452	46	0.0696	-0.0172	0.1563	0.1132	83	-0.0108	-0.1032	0.0815	0.816
Glucose increasing	RISPERIDONE	643	0.0227	-0.0293	0.0747	0.3914	398	0.0221	-0.041	0.0852	0.4914	162	-0.00432	-0.097	0.0884	0.9268	40	-0.0075	-0.2226	0.2076	0.9441	43	0.1581	-0.1787	0.4949	0.3488
Glucose increasing	SERTRALINE	5519	0.00351	-0.014	0.021	0.6937	3727	0.00708	-0.0129	0.0271	0.4877	1165	0.00532	-0.0359	0.0465	0.7999	235	0.0383	-0.0617	0.1383	0.4512	392	-0.0566	-0.1338	0.0205	0.1497

## Sheet: ST5a
Supplemental Table 5a. Glucose: Baseline characteristics in VA LEAPS
Index = date of drug initiation
	DM		Experimental		Control
N	51645		391363		235493
Age
Mean	60.05		60.4		55.2
SD	13.1		13.19		16.01
Sex
Male	48816	0.945222	371298	0.94873	209881	0.891241
Female	2829	0.0547778	20065	0.0512695	25612	0.108759
Race
White	35230	0.682157	279251	0.713534	159399	0.676874
Black	7719	0.149463	55760	0.142476	42501	0.180477
Other	1332	0.0257915	7718	0.0197208	5008	0.021266
Unknown	7364	0.142589	48634	0.124268	28585	0.121384
BMI
Mean	31.4		29.02		28.77
SD	6.35		5.46		5.82
Smoking status
Current	16528	0.320031	143488	0.366637	99395	0.422072
Former	25283	0.489554	181739	0.464375	95761	0.406641
Never	8803	0.170452	61713	0.157687	36987	0.157062
Unknown	1031	0.0199632	4423	0.0113015	3350	0.0142255
Glycemic status
Normal	9007	0.174402	290466	0.742191	190101	0.807247
PreDM	3503	0.0678284	71962	0.183875	32930	0.139834
DM	37499	0.726092	25306	0.0646612	9799	0.0416106
Other or excluded	1636	0.0316778	3629	0.00927272	2663	0.0113082
Comorbidities†
CeVD	1081	0.0209314	12843	0.0328161	5041	0.0214062
CHF	1148	0.0222287	8317	0.0212514	4671	0.019835
CPD	5020	0.0972021	50072	0.127943	28679	0.121783
Dementia	384	0.00743538	3704	0.00946436	3682	0.0156353
DM	31981	0.619247	26210	0.0669711	9152	0.0388632
DM_Comp	4274	0.0827573	3792	0.00968921	1608	0.00682823
Hemi_Para	134	0.00259464	1807	0.0046172	948	0.0040256
HIV_AIDS	226	0.00437603	3827	0.00977865	3171	0.0134654
Liver_Mild	1842	0.0356666	11561	0.0295404	12562	0.0533434
Liver_Severe	313	0.00606061	2146	0.0054834	2789	0.0118432
Malignancy	3465	0.0670927	35210	0.0899676	19854	0.0843082
Metastasis	169	0.00327234	1930	0.00493148	1935	0.0082168
MI	358	0.00693194	2836	0.00724647	1242	0.00527404
Pep_Ulc	464	0.00898441	5167	0.0132026	3377	0.0143401
PVD	1371	0.0265466	13193	0.0337104	5630	0.0239073
Renal	1354	0.0262174	10516	0.0268702	5999	0.0254742
Rheum	361	0.00699003	4107	0.0104941	4493	0.0190791
*Glycemic status is based on a combination of international classifier of disease (ICD v 9 or 10) codes, hemaglobin A1c measurement, and medication.
† Any ICD diagnosis code during the 2 years prior to drug initiation.
Abbreviations: DM, diabetes mellitus; DM_Comp, ;Hemi_Para, ;HIV_AIDs, human immune deficiency infection and acquired immunodeficiency syndrome; MI, myocardial infarction; PVD, peripheral vascular disease

## Sheet: ST5b
Supplemental Table 5b. Glucose: Baseline characteristics in Vanderbilt BioVU
	DM		Experimental		Control
N	11889		45895		9371
Age
Mean	55.1		57		56.3
SD	15.4		15.7		16.6
Sex
Male	5789	0.487	23497	0.511973	4105	0.438054
Female	6100	0.513079	22398	0.488027	5266	0.561946
Race
White	9274	0.780049	36028	0.785009	7787	0.830968
Black	2269	0.190849	8995	0.195991	1274	0.135951
Other	263	0.0221213	712	0.0155137	230	0.0245438
Unknown	83	0.00698124	160	0.00348622	80	0.00853698
BMI
Mean	32.4		30.9		29.6
SD	8		7.6		6.9
Smoking status
Current	845	0.0710741	2141	0.04665	1182	0.126134
Former	1766	0.148541	4191	0.0913171	1742	0.185893
Never	6631	0.557742	21699	0.472797	5972	0.637285
Unknown	2647	0.222643	17864	0.389236	475	0.0506883
Glycemic status*
Normal	1124	0.0945412	36612	0.797734	7924	0.845587
PreDMi	548	0.046093	1183	0.0257762	547	0.0583716
Dmii	8327	0.700395	4737	0.103214	567	0.0605058
Other or excludediii	1890	0.15897	3363	0.073276	333	0.0355352
Comorbidities†
CeVD	334	0.0280932	1636	0.0356466	458	0.0488742
CHF	1172	0.0985785	5239	0.114152	1155	0.123253
CPD	551	0.0463454	2409	0.0524894	418	0.0446057
Dementia	100	0.00841114	348	0.00758253	109	0.0116316
DM	7338	0.617209	4071	0.0887025	2731	0.291431
DM_Comp	1455	0.122382	2870	0.062534	178	0.0189948
Hemi_Para	8	0.000672891	43	0.000936921	5	0.000533561
HIV_AIDS	151	0.0127008	467	0.0101754	268	0.0285989
Liver_Mild	681	0.0572798	1241	0.02704	522	0.0557038
Liver_Severe	94	0.00790647	285	0.00620983	187	0.0199552
Malignancy	616	0.0518126	2015	0.0439046	857	0.0914524
Metastasis	366	0.0307848	1011	0.0220285	366	0.0390567
MI	69	0.00580368	257	0.00559974	70	0.00746985
Pep_Ulc	38	0.00319623	128	0.00278897	22	0.00234767
PVD	432	0.0363361	1129	0.0245996	491	0.0523957
Renal	580	0.0487846	2176	0.0474126	580	0.0618931
Rheum	75	0.00630835	188	0.00409631	104	0.0110981
*Glycemic status is based on a combination of international classifier of disease (ICD v 9 or 10) codes, hemaglobin A1c measurement, and medication.
iPreDM is defined as a prediabetes specific ICD code.
iiDM includes a combination of type 2 diabetes ICD codes, medication, and elevated hemaglobin A1c.
iiiOther or excluded includes patients with type 1 diabetes or diabetes secondary to other clinical diseases.
† Any ICD diagnosis code during the 2 years prior to drug initiation.
Abbreviations: DM, diabetes mellitus; DM_Comp, ;Hemi_Para, ;HIV_AIDs, human immune deficiency infection and acquired immunodeficiency syndrome; MI, myocardial infarction; PVD, peripheral vascular disease

## Sheet: ST6
Supplemental Table 6: Electronic health record reported stratified glucose results for the self-controlled case-series experiment in the discovery population
		Overall					White					Black					Other					Unknown
				95% C.I.					95% C.I.					95% C.I.					95% C.I.					95% C.I.
GROUP	DRUG	n	Mean Δ	Lower	Upper	p	n	Mean Δ	Lower	Upper	p	n	Mean Δ	Lower	Upper	p	n	Mean Δ	Lower	Upper	p	n	Mean Δ	Lower	Upper	p
Glucose decreasing	GLIMEPIRIDE	85	-23.4793	-39.7981	-7.1605	0.0053	69	-21.6101	-40.7473	-2.473	0.0275	6	-60.9944	-137.8	15.835	0.0968	0	.	.	.	.	10	-13.8675	-40.9099	13.1749	0.2759
Glucose decreasing	GLIPIZIDE	7161	-34.9926	-37.0172	-32.968	<.0001	4808	-35.0643	-37.3593	-32.7692	<.0001	1082	-40.3902	-47.2869	-33.4934	<.0001	217	-38.5962	-50.2235	-26.9689	<.0001	1054	-28.3829	-33.2603	-23.5055	<.0001
Glucose decreasing	GLYBURIDE	8345	-43.1949	-45.2227	-41.1672	<.0001	5188	-43.1829	-45.5678	-40.798	<.0001	1115	-55.2122	-62.833	-47.5914	<.0001	230	-49.638	-61.8642	-37.4117	<.0001	1812	-35.0168	-39.0139	-31.0197	<.0001
Glucose decreasing	INSULIN	7786	-28.6124	-31.0302	-26.1945	<.0001	5330	-28.08	-30.8385	-25.3215	<.0001	1082	-41.8832	-50.0632	-33.7032	<.0001	172	-30.6097	-47.1217	-14.0977	0.0003	1202	-18.7413	-24.6922	-12.7904	<.0001
Glucose decreasing	LIRAGLUTIDE	84	-28.9598	-46.5825	-11.3372	0.0016	68	-24.5423	-43.9623	-5.1223	0.014	7	-73.8333	-175.9	28.2793	0.1273	5	-0.65	-74.786	73.486	0.9817	4	-60.9167	-126.7	4.9057	0.0603
Glucose decreasing	METFORMIN	22601	-31.7508	-32.7881	-30.7135	<.0001	16115	-31.5588	-32.7127	-30.4048	<.0001	3478	-35.5949	-38.9329	-32.2569	<.0001	818	-28.7907	-34.1464	-23.4351	<.0001	2190	-28.1645	-31.3871	-24.942	<.0001
Glucose decreasing	PIOGLITAZONE	404	-14.5794	-20.8713	-8.2876	<.0001	302	-14.5187	-21.6275	-7.4098	<.0001	36	-10.8273	-38.0736	16.419	0.4253	14	-12.9286	-37.3215	11.4644	0.2728	52	-17.9744	-36.6793	0.7306	0.0593
Glucose decreasing	SITAGLIPTIN	85	-9.3883	-22.9627	4.1862	0.1727	67	-10.3259	-26.5662	5.9144	0.2087	6	4.2778	-68.1989	76.7544	0.8853	4	1.625	-27.5525	30.8025	0.8706	8	-17.2917	-53.4514	18.8681	0.2954
Experimental	ASPIRIN	29834	-0.297	-0.5489	-0.0452	0.0208	18332	-0.4169	-0.7338	-0.1	0.0099	4887	0.0498	-0.569	0.6685	0.8747	728	-0.5088	-2.4569	1.4393	0.6083	5887	-0.1855	-0.7638	0.3929	0.5296
Experimental	ATORVASTATIN	5771	0.8247	0.1841	1.4652	0.0116	4456	1.1128	0.4537	1.7719	0.0009	883	-1.011	-3.2579	1.2359	0.3774	126	1.8021	-2.1304	5.7345	0.3662	306	1.5234	-1.5312	4.5781	0.3272
Experimental	BENAZEPRIL	2616	-0.8457	-1.7148	0.0233	0.0565	1725	-1.0679	-2.0727	-0.0632	0.0372	527	-0.3311	-2.7039	2.0416	0.7841	110	-1.1424	-5.8822	3.5973	0.6338	254	-0.276	-2.608	2.0559	0.8159
Experimental	DABIGATRAN ETEXILATE	831	1.2539	-0.4717	2.9795	0.1542	698	1.2008	-0.702	3.1036	0.2158	72	-0.8475	-7.2655	5.5706	0.7931	20	8.0178	-5.2891	21.3248	0.2225	41	2.5488	-1.4733	6.5708	0.2077
Experimental	DICLOFENAC	10685	-0.0725	-0.4498	0.3048	0.7065	7504	-0.1037	-0.543	0.3356	0.6436	2043	0.2282	-0.6615	1.1179	0.615	320	-0.2593	-2.8039	2.2854	0.8413	818	-0.4642	-1.9288	1.0005	0.5341
Experimental	DIPYRIDAMOLE	1326	-0.7342	-1.9806	0.5121	0.248	985	-0.7224	-2.1712	0.7263	0.328	113	-1.3123	-5.9549	3.3302	0.5765	20	5.3083	-3.943	14.5597	0.2445	208	-1.0571	-4.1098	1.9956	0.4956
Experimental	DOFETILIDE	165	1.7798	-1.2467	4.8063	0.2473	154	1.7511	-1.419	4.9212	0.2769	4	0.6667	-7.8529	9.1863	0.8194	0	.	.	.	.	7	3.0476	-16.9475	23.0428	0.722
Experimental	ENALAPRIL	2989	-0.6762	-1.4181	0.0656	0.074	2174	-0.4092	-1.284	0.4657	0.3591	374	-1.5366	-3.5077	0.4346	0.1262	64	-1.9336	-8.5693	4.7022	0.5624	377	-1.1494	-3.1933	0.8945	0.2695
Experimental	FLUVASTATIN	1802	0.2088	-0.4771	0.8946	0.5506	1437	0.0941	-0.6661	0.8543	0.8082	180	1.4712	-1.0286	3.971	0.247	32	2.1771	-0.7327	5.0868	0.1372	153	-0.6113	-2.9541	1.7315	0.6069
Experimental	FOSINOPRIL	12212	-0.8226	-1.2394	-0.4059	0.0001	7516	-0.9005	-1.4103	-0.3906	0.0005	1683	-0.7843	-1.9187	0.35	0.1752	248	0.5998	-2.3543	3.5538	0.6896	2765	-0.7619	-1.7224	0.1986	0.12
Experimental	ISOSORBIDE	1259	0.7299	-0.8707	2.3304	0.3711	922	1.2054	-0.5933	3.004	0.1888	118	-0.707	-7.6728	6.2589	0.841	32	7.9375	-3.9257	19.8007	0.1822	187	-1.9412	-5.8004	1.9181	0.3223
Experimental	ISOSORBIDE DINITRATE	1469	0.1244	-1.1109	1.3597	0.8434	714	-0.907	-2.5682	0.7541	0.2841	121	2.0446	-3.5325	7.6217	0.4693	18	-5.0185	-15.0526	5.0155	0.3061	616	1.093	-0.8381	3.0242	0.2668
Experimental	LAMOTRIGINE	2340	0.4208	-0.343	1.1845	0.2801	1849	0.7699	-0.0941	1.6339	0.0807	292	-1.4645	-3.5935	0.6644	0.1768	69	1.502	-2.1629	5.167	0.4163	130	-0.8847	-4.3124	2.543	0.6105
Experimental	LEVETIRACETAM	1410	0.6273	-0.3889	1.6435	0.2261	1012	0.0236	-1.116	1.1631	0.9676	287	2.075	-0.3862	4.5362	0.0981	33	4.8626	-2.0864	11.8116	0.1637	78	1.3419	-4.1613	6.8451	0.6287
Experimental	LIDOCAINE	1841	0.093	-0.8702	1.0561	0.8499	1293	0.2306	-0.9514	1.4125	0.702	331	-0.8487	-3.0593	1.3619	0.4506	68	1.7851	-2.9865	6.5566	0.4578	149	0.2186	-2.6393	3.0765	0.8801
Experimental	LISINOPRIL	97335	-0.2488	-0.3842	-0.1134	0.0003	68060	-0.2502	-0.4067	-0.0938	0.0017	14751	-0.204	-0.5745	0.1665	0.2804	2467	-0.015	-1.0696	1.0396	0.9778	12057	-0.3432	-0.7466	0.0602	0.0954
Experimental	LOVASTATIN	14595	0.2771	-0.0312	0.5854	0.0781	10412	0.3106	-0.0579	0.6791	0.0985	1242	0.4611	-0.6714	1.5937	0.4246	459	-0.00365	-1.5691	1.5618	0.9963	2482	0.0966	-0.6064	0.7996	0.7877
Experimental	MICONAZOLE	1803	0.1451	-0.8235	1.1136	0.769	1098	-0.5788	-1.846	0.6885	0.3704	469	1.2186	-0.642	3.0792	0.1987	49	-1.9571	-7.4804	3.5661	0.4796	187	2.2534	-0.6089	5.1158	0.1221
Experimental	MINOXIDIL	218	-0.3757	-4.649	3.8975	0.8626	86	0.9339	-3.8284	5.6962	0.6976	88	2.3435	-2.3888	7.0758	0.3277	3	1	-26.9948	28.9948	0.892	41	-9.0598	-27.2525	9.1328	0.3202
Experimental	OXCARBAZEPINE	329	2.2351	-0.0953	4.5654	0.0601	253	1.7701	-0.6091	4.1494	0.1441	44	2.0644	-5.7183	9.8471	0.5954	8	2.6875	-3.8942	9.2692	0.3664	24	7.2986	-7.7188	22.316	0.3252
Experimental	PENTOXIFYLLINE	805	-0.3254	-1.9554	1.3046	0.6953	539	-0.3461	-2.279	1.5869	0.7252	69	-1.1273	-6.2058	3.9512	0.6592	16	6.526	-9.2934	22.3455	0.3931	181	-0.5638	-4.3681	3.2405	0.7703
Experimental	PHENYTOIN	2682	-0.0855	-0.9099	0.7389	0.8388	1570	0.4232	-0.6089	1.4553	0.4213	479	0.3737	-1.8845	2.6318	0.7452	62	-0.382	-4.8547	4.0907	0.865	571	-1.8373	-3.6111	-0.0634	0.0424
Experimental	PRAVASTATIN	14954	0.5336	0.2456	0.8215	0.0003	11729	0.6169	0.2991	0.9347	0.0001	2004	0.2948	-0.5873	1.1769	0.5123	420	0.6028	-1.2564	2.462	0.5243	801	-0.1257	-1.3281	1.0766	0.8374
Experimental	PREGABALIN	1220	1.1228	-0.1441	2.3898	0.0823	933	1.033	-0.4024	2.4684	0.1582	172	2.8033	-0.5749	6.1815	0.1033	45	-1.6015	-9.0962	5.8932	0.6688	70	-0.058	-5.8389	5.7229	0.9841
Experimental	PRILOCAINE	308	-0.8119	-3.2941	1.6703	0.5203	188	0.3627	-2.7634	3.4887	0.8192	66	-3.3801	-7.6319	0.8717	0.1172	24	5.5167	-2.6302	13.6636	0.1746	30	-7.5854	-19.824	4.6533	0.215
Experimental	PRIMIDONE	882	-0.1221	-1.5594	1.3151	0.8676	690	0.2099	-1.4517	1.8714	0.8042	40	-1.9625	-9.578	5.653	0.6051	24	0.9181	-5.1011	6.9372	0.7552	128	-1.5316	-4.9653	1.902	0.3791
Experimental	RAMIPRIL	526	0.399	-1.7078	2.5057	0.71	395	0.5738	-1.7184	2.866	0.6229	43	3.9566	-7.7576	15.6708	0.4992	13	3.8333	-5.9643	13.631	0.4107	75	-3.1569	-8.5314	2.2176	0.2456
Experimental	ROSUVASTATIN	6573	0.9923	0.4779	1.5066	0.0002	5307	0.961	0.3842	1.5379	0.0011	732	1.3578	-0.1616	2.8773	0.0798	164	0.5874	-2.7618	3.9366	0.7295	370	0.8961	-1.0825	2.8748	0.3737
Experimental	SALMON CALCITONIN	723	0.8165	-0.615	2.2481	0.2632	483	0.6591	-1.1597	2.4779	0.4768	44	-1.1327	-6.097	3.8315	0.6477	15	2.2814	-7.6951	12.258	0.6314	181	1.5892	-1.1273	4.3057	0.2499
Experimental	SILDENAFIL	38485	0.3159	0.0942	0.5375	0.0052	23917	0.3765	0.1124	0.6406	0.0052	10712	0.2093	-0.2484	0.667	0.3701	1121	0.1379	-1.2102	1.486	0.841	2735	0.2764	-0.66	1.2128	0.5627
Experimental	SIMVASTATIN	136659	0.4508	0.3568	0.5448	<.0001	103204	0.4686	0.3635	0.5736	<.0001	13785	0.3744	0.044	0.7048	0.0263	3306	0.5116	-0.1	1.1231	0.1011	16364	0.391	0.1012	0.6809	0.0082
Experimental	SULINDAC	2637	0.255	-0.4727	0.9827	0.492	1754	0.4506	-0.4196	1.3208	0.3099	495	0.9136	-0.8531	2.6802	0.3101	66	-3.475	-8.0372	1.0872	0.1331	322	-1.0582	-3.2669	1.1505	0.3466
Experimental	TOPIRAMATE	4032	0.8667	0.3142	1.4193	0.0021	2707	0.7058	0.0509	1.3607	0.0347	904	1.0594	-0.1915	2.3103	0.0968	171	1.4956	-1.1221	4.1133	0.261	250	1.4821	-0.899	3.8631	0.2214
Experimental	VERAPAMIL	4583	-0.9979	-1.6193	-0.3764	0.0017	2770	-0.6392	-1.411	0.1325	0.1045	788	-2.073	-3.6706	-0.4755	0.011	113	1.2087	-1.8627	4.2801	0.4372	912	-1.4316	-2.9214	0.0582	0.0596
Glucose increasing	AMITRIPTYLINE	10722	0.7722	0.3477	1.1967	0.0004	7250	0.7953	0.2792	1.3114	0.0025	1976	1.3937	0.4372	2.3502	0.0043	310	-0.6607	-2.6688	1.3474	0.5179	1186	-0.0301	-1.4321	1.372	0.9665
Glucose increasing	ATENOLOL	25545	0.5676	0.3127	0.8225	<.0001	17313	0.6234	0.3206	0.9261	<.0001	3583	1.0037	0.2573	1.7502	0.0084	650	0.549	-1.1533	2.2513	0.5268	3999	-0.0614	-0.7016	0.5789	0.851
Glucose increasing	BISOPROLOL	130	3.742	-0.1533	7.6373	0.0596	104	3.5429	-0.8697	7.9556	0.1144	9	9.2778	-1.3699	19.9255	0.0794	5	8	-30.0788	46.0788	0.591	12	-0.4583	-15.4147	14.498	0.9474
Glucose increasing	CARVEDILOL	2540	2.0708	1.054	3.0876	<.0001	1752	1.997	0.892	3.102	0.0004	390	2.4971	-0.4916	5.4858	0.1013	70	1.8013	-6.7797	10.3823	0.6767	328	2.0154	-1.3845	5.4153	0.2444
Glucose increasing	CIPROFLOXACIN	800	0.7613	-0.8172	2.3397	0.3441	546	0.9471	-0.8333	2.7274	0.2965	93	-1.8503	-6.1405	2.44	0.3939	18	1.1632	-5.9556	8.2821	0.7345	143	1.6995	-3.1993	6.5983	0.4939
Glucose increasing	CITALOPRAM	30433	-0.0787	-0.3139	0.1565	0.5118	21748	-0.1961	-0.465	0.0728	0.1528	5135	0.4202	-0.1638	1.0042	0.1584	984	-0.3702	-1.579	0.8385	0.5479	2566	0.0298	-0.9746	1.0343	0.9535
Glucose increasing	DEXAMETHASONE	814	11.0592	8.9244	13.1941	<.0001	473	8.6524	6.0054	11.2994	<.0001	90	10.5477	5.608	15.4875	<.0001	11	17.3753	-1.772	36.5227	0.0708	240	15.705	11.1131	20.2969	<.0001
Glucose increasing	DOXEPIN	1881	0.7812	-0.3126	1.8751	0.1615	1282	1.6026	0.234	2.9711	0.0218	323	-0.9598	-3.2733	1.3538	0.415	63	1.0546	-3.3938	5.5029	0.6372	213	-1.6029	-5.0073	1.8015	0.3544
Glucose increasing	EZETIMIBE	954	-0.52	-1.7218	0.6818	0.3961	765	-0.769	-2.1612	0.6232	0.2786	82	-0.2126	-3.6197	3.1944	0.9015	19	0.3625	-9.172	9.8969	0.9372	88	1.1682	-2.0574	4.3938	0.4736
Glucose increasing	FLUOXETINE	15757	0.0989	-0.2237	0.4214	0.548	11148	0.1338	-0.235	0.5026	0.477	2596	0.4808	-0.3869	1.3485	0.2773	655	-0.1344	-1.6824	1.4137	0.8647	1358	-0.8053	-2.0465	0.4359	0.2033
Glucose increasing	HYDROCHLOROTHIAZIDE	55715	2.1662	2.0019	2.3305	<.0001	34969	2.1564	1.9535	2.3593	<.0001	13370	2.2956	1.9664	2.6247	<.0001	1379	1.9059	0.8779	2.9339	0.0003	5997	1.9944	1.4152	2.5736	<.0001
Glucose increasing	HYDROCORTISONE	674	1.778	0.3158	3.2402	0.0172	372	1.7437	-0.1308	3.6182	0.0682	133	0.8788	-2.2615	4.019	0.5808	19	4.2514	-5.4754	13.9783	0.3706	150	2.3471	-1.2554	5.9496	0.1999
Glucose increasing	LEVOFLOXACIN	420	-1.6014	-3.4438	0.241	0.0883	262	-2.1481	-4.4847	0.1885	0.0714	41	-2.1023	-8.0694	3.8647	0.4806	8	0.9333	-5.8695	7.7361	0.7551	109	-0.2849	-4.0835	3.5137	0.8821
Glucose increasing	METHYLPREDNISOLONE	329	3.8446	0.8012	6.888	0.0135	210	3.1852	-1.114	7.4844	0.1456	48	4.5704	-0.9171	10.0579	0.1005	9	5.0889	-7.7532	17.931	0.3875	62	5.3354	-0.32	10.9908	0.064
Glucose increasing	METOPROLOL	20349	0.5649	0.2479	0.8819	0.0005	14569	0.5287	0.1679	0.8895	0.0041	2532	1.0103	0.0188	2.0018	0.0458	497	-0.5458	-3.1298	2.0382	0.6783	2751	0.5473	-0.3464	1.441	0.2299
Glucose increasing	MOXIFLOXACIN	126	-0.6569	-4.3452	3.0313	0.725	91	-0.4067	-5.2257	4.4122	0.8672	25	-1.5249	-7.7858	4.736	0.6198	3	-3.3222	-21.312	14.6676	0.5102	7	0.3322	-10.5558	11.2202	0.9429
Glucose increasing	NADOLOL	383	2.4766	0.2753	4.678	0.0276	287	3.7514	1.2981	6.2047	0.0028	36	-5.8634	-14.2956	2.5688	0.1669	12	-2.1736	-14.6553	10.3081	0.7088	48	2.2721	-4.6433	9.1874	0.5119
Glucose increasing	NORTRIPTYLINE	3569	0.9445	0.2535	1.6356	0.0074	2511	0.8438	0.0372	1.6503	0.0403	579	1.302	-0.2264	2.8304	0.0948	120	2.3171	-0.5804	5.2146	0.116	359	0.6138	-2.3006	3.5282	0.679
Glucose increasing	OLANZAPINE	2855	1.8426	0.906	2.7792	0.0001	1840	1.5533	0.5062	2.6004	0.0037	580	2.224	-0.4068	4.8547	0.0974	95	1.2368	-3.0769	5.5505	0.5705	340	2.9266	0.034	5.8192	0.0474
Glucose increasing	PAROXETINE	7083	0.5042	-0.0618	1.0702	0.0808	5020	0.7056	0.0752	1.3359	0.0283	895	0.6417	-1.0957	2.3791	0.4687	213	-0.2045	-3.9166	3.5075	0.9136	955	-0.5252	-2.3504	1.3001	0.5725
Glucose increasing	PREDNISONE	10064	3.3271	2.8554	3.7988	<.0001	6567	3.3349	2.7512	3.9186	<.0001	1457	4.6673	3.5323	5.8022	<.0001	246	1.4253	-0.8487	3.6992	0.2182	1794	2.4712	1.2505	3.6919	<.0001
Glucose increasing	PROPRANOLOL	8806	0.9974	0.5079	1.487	<.0001	6303	1.1741	0.6018	1.7464	<.0001	1091	0.8818	-0.3481	2.1118	0.1598	291	-0.837	-3.0366	1.3626	0.4545	1121	0.5929	-1.0464	2.2323	0.4781
Glucose increasing	QUETIAPINE	7939	0.5904	0.0905	1.0903	0.0206	5463	0.1769	-0.3926	0.7463	0.5426	1603	1.8043	0.6379	2.9707	0.0025	274	1.3325	-0.9476	3.6126	0.2509	599	0.7734	-1.7009	3.2477	0.5395
Glucose increasing	RISPERIDONE	5015	1.2782	0.6408	1.9156	<.0001	3081	1.2126	0.4278	1.9975	0.0025	1153	1.2692	-0.1542	2.6926	0.0805	196	0.2014	-2.4593	2.8621	0.8815	585	2.0019	-0.0384	4.0422	0.0545
Glucose increasing	SERTRALINE	32238	0.1053	-0.1203	0.3309	0.3602	22341	0.1692	-0.1008	0.4391	0.2193	5815	-0.2061	-0.7198	0.3076	0.4317	1177	-0.4547	-1.6008	0.6913	0.4364	2905	0.4643	-0.3639	1.2925	0.2718
Glucose increasing	SOTALOL	723	0.4891	-1.1468	2.1251	0.5574	540	0.1936	-1.6476	2.0348	0.8364	30	-0.00278	-8.6973	8.6917	0.9995	12	3.5139	-6.4076	13.4353	0.4521	141	1.4681	-2.7074	5.6436	0.4881

## Sheet: ST7
Supplemental Table 7: Summary of estimated Mendelian randomization (MR) effects of drug-targeted genetically-predicted gene expression (GPGE) on natural hair color
	Indication-specific GPGE
Gene target	Spefic drug or drug class	Drug effect on gene expression	No. of SNPs*	No. of Tissues*	Natural Hair Color Beta	Standard Error	p-value
	Systolic blood pressure
ACE	ACE inhibitors	Antagonist	108	11	-0.000179508	0.00194	0.926277
KCNJ11	Minoxidil	Agonist	454	13	0.000989609	0.000506002	0.0504958
KCNJ11	Verapamil	Antagonist	454	13	-0.000989609	0.000506003	0.050496
TH	Metyrosine	Antagonist	29	2	-0.000840895	0.000383828	0.0284652
CACNA1A	Verapamil	Antagonist	1	1	0.00134164	0.000803364	0.0949131
GCK	Sitaxentan	Agonist	66	2	-0.00191923	0.000716717	0.00741072
	Angina
CACNA1A	Verapamil	Antagonist	1	1	0.00533333	0.00319355	0.0949131
	Atrial fibrillation
HCN3	HCN chan. blockers	Antagonist	114	5	-0.00201159	0.00600885	0.737798
SCN3A	Na+ chan. blockers	Antagonist	83	3	0.00620643	0.00862888	0.471979
	Bipolar disorder
SCN3A	Elpetrigine	Antagonist	46	1	0.00950777	0.0161061	0.554975
	Rheumatoid arthritis
MAPK3	Sulindac	Antagonist	95	8	4.5058e-05	4.17054e-05	0.279969
	Glaucoma
BCL2	Isosorbide	Antagonist	46	1	-0.0140409	0.0441355	0.750384
	Congestive heart failure
ACE	ACE inhibitors	Antagonist	28	1	-0.0186487	0.0296635	0.529561
	Pain
IKBKE	Amlexanox	Antagonist	242	8	0.0152743	0.00976804	0.117888
TAP2	Olcegepant	Antagonist	259	4	-0.0570174	0.028563	0.0459125
OPRL1	Opiod analgesics	Agonist	244	14	0.00318503	0.00357817	0.373396
	Coronary artery disease
HCN3	Ivabradine	Antagonist	140	6	0.000496901	0.000553338	0.369182
	Epilepsy
SCN3A	Anticonvulsants	Antagonist	1	1	-0.0535023	0.0610252	0.380636
*Number of statistically significant tissues (p value < 0.05) from each indication-specific GPGE model, and the number of SNPs that were used in the GPGE model.
